# Supplementary material for: Distinct Cell Transcriptomic Landscapes Upon Henipavirus Infections
Source: Front Microbiol. 2020 May 19;11:986. doi: 10.3389/fmicb.2020.00986 (PMC7248276; doi:10.3389/fmicb.2020.00986)
Supplement: Supplementary file 1 [file Data_Sheet_1.zip]

Archive with 4 entries (4 files):
- Supplementary Table 1.DOCX
- Supplementary Table 2.DOCX
- Supplementary Table 3.DOCX
- Supplementary Table 4.DOCX
